# Supplementary material for: High Polymorphism in the Dmrt2a Gene Is Incompletely Sex-Linked in Spotted Scat, Scatophagus argus
Source: Animals (Basel). 2022 Feb 28;12(5):613. doi: 10.3390/ani12050613 (PMC8909180; doi:10.3390/ani12050613)
Supplement: Supplementary file 1 [file animals-12-00613-s001.zip]

Archive with 1 entries (1 files):
- animals-1581323-supplementary.pdf
